# Supplementary material for: Experiences of Parents with Opioid Use Disorder during Their Attempts to Seek Treatment: A Qualitative Analysis
Source: Int J Environ Res Public Health. 2022 Dec 11;19(24):16660. doi: 10.3390/ijerph192416660 (PMC9779200; doi:10.3390/ijerph192416660)
Supplement: Supplementary file 1 [file ijerph-19-16660-s001.zip]

Archive with 1 entries (1 files):
- ijerph-2061138-supplementary.pdf
